# Supplementary material for: Exploring the Intestinal Microbiota and Metabolome Profiles Associated With Feed Efficiency in Pacific Abalone (Haliotis discus hannai)
Source: Front Microbiol. 2022 Mar 17;13:852460. doi: 10.3389/fmicb.2022.852460 (PMC8969561; doi:10.3389/fmicb.2022.852460)
Supplement: Supplementary file 1 [file Data_Sheet_1.CSV]

	AUC	Pval	FC	clusters
1-Palmitoyl-2-hydroxy-sn-glycero-3-phosphoethanolamine	1	0.000269452947511475	1.2319	3
3,3-Dimethylacrylic acid	0.953125	0.00381086182242289	-1.559	1
Phe-Gly	0.953125	0.000605465835198982	-1.39	1
Indoxyl sulfate	0.953125	7.09108795097332e-05	-1.0557	1
Arg-Gln	0.9375	0.0249879935442619	1.6739	1
PC(16:0/16:0)	0.9375	0.00132622061382037	1.1378	3
Dihydrouracil	0.9375	0.0309553000171409	-1.9547	1
3-Methylhistidine	0.921875	0.00998581536300111	1.1868	1
Arg-Trp	0.921875	0.0144382670078189	0.84165	1
Gly-Arg	0.921875	0.00187462565128272	1.0496	1
PGD2	0.921875	0.00823160240803911	-0.77572	3
S-Adenosyl-L-homocysteine	0.921875	0.00224125094846176	1.5388	1
1-Palmitoylglycerol	0.90625	0.0102199244602875	0.65021	1
1-Stearoyl-rac-glycerol	0.90625	0.00064028662788662	1.4125	1
DL-Methionine sulfoxide	0.90625	0.0106471241378967	2.2633	1
His-Ile	0.90625	0.019335811582089	1.2681	1
Phenyllactic acid	0.90625	0.0182285509928283	2.2281	1
D-Ornithine	0.890625	0.00266307918501842	-1.7494	1
Leu-Lys	0.890625	0.0715123894311532	1.7283	1
N6-methyladenosine	0.890625	0.00672980041964006	-1.0289	1
Tyramine	0.890625	0.0212466988676015	2.4281	3
1-Stearoyl-2-oleoyl-sn-glycerol 3-phosphocholine (SOPC)	0.875	0.00296289382950841	0.91195	3
Arg-Val	0.875	0.0405771259932334	1.1686	1
.beta.-Homoproline	0.875	0.0072043522990245	-1.0788	1
N-(omega)-Hydroxyarginine	0.875	0.107825260242779	0.70144	1
Thioetheramide-PC	0.875	0.0313300686324708	0.84245	4
2-Amino-2-methyl-1,3-propanediol	0.859375	0.0082680691203985	-1.0921	1
Ala-Lys	0.859375	0.0221654940123478	-1.8841	1
Arg-Ile	0.859375	0.124556257329779	2.3868	1
Cytosine	0.859375	0.0128549864470518	-1.0872	1
Lys-Ser	0.859375	0.0241734486596	1.3434	1
N-Acetyl-L-phenylalanine	0.859375	0.0166275561988124	1.1268	1
N.alpha.-Acetyl-L-lysine	0.859375	0.0346417393824647	1.2772	1
2-Methylguanosine	0.859375	0.0270009530888912	-1.6658	1
4-Hydroxycinnamic acid	0.84375	0.029270819321098	1.3272	1
Methoprene (S)	0.84375	0.0193692606795793	0.42212	1
N-.alpha.-Acetyl-L-arginine	0.84375	0.00811993176899363	0.81829	1
Arg-Asp	0.828125	0.0405696494917141	1.0241	1
Arg-Met	0.828125	0.130250235755153	2.6775	1
His-Ser	0.828125	0.0105564986757048	0.87538	1
L-Citrulline	0.828125	0.0390191400201891	-2.3546	1
L-Methionine	0.828125	0.0707131578977254	2.3885	1
L-Pyroglutamic acid	0.828125	0.0274690773061241	1.136	1
Pelletierine	0.828125	0.0604764613921592	1.8308	1
Pro-Glu	0.828125	0.119871940779899	1.0304	1
Thr-Lys	0.828125	0.388672766821624	0.3233	1
Triethanolamine	0.828125	0.0370895913666578	-1.2035	1
1-Aminocyclopropanecarboxylic acid	0.8125	0.0512421253780023	0.49141	1
Arg-Thr	0.8125	0.0294825550909453	0.72121	1
Dopamine	0.8125	0.0329602371616743	1.2765	1
Glycerol 1-myristate	0.8125	0.105989079070225	0.56383	1
Thr-Arg	0.8125	0.0416233111028789	0.9045	1
Thymine	0.8125	0.082996776186443	-0.98994	1
2-Deoxyribose 5-phosphate	0.8125	0.0269042170655724	-0.74901	1
2-Hydroxyadenine	0.796875	0.0810776672897297	-1.0057	3
(4Z,7Z,10Z,13Z,16Z,19Z)-4,7,10,13,1 6,19-Docosahexaenoic acid	0.796875	0.022991202225681	-0.92913	1
Arg-Glu	0.796875	0.061325669840216	0.90181	1
His-Glu	0.796875	0.0535165224182706	0.67587	1
Indoleacetic acid	0.796875	0.0302048033526531	1.1385	1
Leu-Ala	0.796875	0.0769773867373148	-1.0165	1
Lys-Val	0.796875	0.145044669430466	1.3458	1
N-Acetylaspartylglutamate (NAAG)	0.796875	0.111614230587898	-0.38089	1
N-Acetyl-D-Glucosamine 6-Phosphate	0.796875	0.0915392736960021	0.58179	1
Palmitoyl ethanolamide	0.796875	0.0281618065500067	0.81858	1
Retinol (Vitamin A)	0.796875	0.0705238338106173	-1.2411	1
Alpha-D-Glucose	0.796875	0.0385424845474264	-0.34194	1
Azelaic acid	0.796875	0.0247446250547733	-0.57371	1
1-O-(cis-9-Octadecenyl)-2-O-acetyl-sn-glycero-3-phosphocholine	0.78125	0.0181500159174078	-0.98118	4
2-Methylbutyroylcarnitine	0.78125	0.140125696836461	-1.3989	3
Arg-His	0.78125	0.0808556088893508	0.59876	1
Dimethylglycine	0.78125	0.0814649609876272	-0.5896	1
Inosine	0.78125	0.0907696220817659	-0.99689	1
L-Glutamate	0.78125	0.058200962500991	0.47127	1
L-NG-Monomethylarginine	0.78125	0.0832204724640399	0.61661	1
L-Palmitoylcarnitine	0.78125	0.0508600324035016	0.79213	4
Lys-Trp	0.78125	0.0281912951872178	1.11	1
Met-Lys	0.78125	0.133165559477621	0.51514	1
Pro-Asp	0.78125	0.102812120924411	0.79597	1
Ser-Asp	0.78125	0.159474329280184	-0.83767	1
Trans-4-Hydroxy-L-proline	0.78125	0.0191109556110011	-1.0025	1
Tyr-Ile	0.78125	0.0387860774406013	0.55787	1
2-Dehydro-3-deoxy-D-gluconate	0.78125	0.888216923524025	-0.076841	1
2-Oxoadipic acid	0.78125	0.0422121661935183	-0.27552	1
4-Hydroxybenzoate	0.78125	0.0451133386269157	-0.74954	1
D-Aspartic acid	0.78125	0.0299777862677534	0.35232	1
3.alpha.-Mannobiose	0.765625	0.093199573338691	-1.107	1
Aceclidine	0.765625	0.916964797336776	0.11128	3
Asp-Arg	0.765625	0.200134324937164	0.62818	1
Creatine	0.765625	0.0392054458679184	1.1892	1
L-Tryptophan	0.765625	0.0914114345174318	1.4682	1
Lys-Leu	0.765625	0.126776807144682	1.6861	1
Mimosine	0.765625	0.0900483997543986	-1.0013	1
N-Oleoylethanolamine	0.765625	0.0795725263971309	0.89371	3
N-Tigloylglycine	0.765625	0.098954832534814	0.99554	1
Taurine	0.765625	0.0530728201743499	0.44452	1
D-Glucosamine 1-phosphate (Glucosamine-1P)	0.765625	0.111951768048318	-0.43266	1
N2,N2-Dimethylguanosine	0.765625	0.0294891350370674	-1.4777	1
Trehalose	0.765625	0.120369831351655	-0.43536	1
all cis-(6,9,12)-Linolenic acid	0.75	0.0659047682307107	-0.84393	1
Arg-Ser	0.75	0.0942995514616784	0.53627	1
Biopterin	0.75	0.0394140784000973	0.64975	1
Diethanolamine	0.75	0.0776526236177126	0.2434	1
DL-Indole-3-lactic acid	0.75	0.0583730551619285	1.4746	1
L-Aspartate	0.75	0.218438822069907	0.27577	1
N6,N6,N6-Trimethyl-L-lysine	0.75	0.250113186830254	-0.38704	5
N-Acetyl-D-glucosamine	0.75	0.0678959690223884	0.50856	1
Pro-Ser	0.75	0.205899052244245	0.66733	1
Val-Met	0.75	0.19467492806805	-0.84763	1
DL-2-Aminoadipic acid	0.75	0.0375624149391126	1.5531	1
1,2-dioleoyl-sn-glycero-3-phosphatidylcholine	0.734375	0.0280969447673361	0.73758	3
21-Hydroxypregnenolone	0.734375	0.196714730659635	0.40574	1
.alpha.-L-Asp-L-Lys	0.734375	0.144009203772044	0.90017	1
Cyclohexylamine	0.734375	0.581255291811943	-0.19874	1
MG(18:2(9Z,12Z)/0:0/0:0)[rac]	0.734375	0.0779646418455087	0.44224	1
N2-Acetyl-L-ornithine	0.734375	0.104666584992216	-0.59618	1
Phytanic acid	0.734375	0.0922100089743317	1.0993	1
Sphingomyelin (d18:1/18:0)	0.734375	0.0575401250772141	0.91732	1
Uracil	0.734375	0.0434314706658184	-0.24088	1
15(S)-HpETE	0.734375	0.237688760363396	-0.21072	4
1-Oleoyl-L-.alpha.-lysophosphatidic acid	0.734375	0.0588594442139812	-0.6163	1
Galactinol	0.734375	0.160701948756816	-0.61568	1
N-Acetyl-L-aspartic acid	0.734375	0.124578590367944	-1.2141	1
Ala-Ser	0.71875	0.057689862956052	0.36181	1
.alpha.-Linolenoyl ethanolamide	0.71875	0.332824099458392	0.46245	1
Argininosuccinic acid	0.71875	0.116536514683899	0.79415	1
Eicosapentaenoic Acid ethyl ester	0.71875	0.165784310163753	-0.46586	1
Gly-Lys	0.71875	0.13228077292328	0.54879	1
L-Leucine	0.71875	0.13315884535574	-0.31129	1
L-(-)Sorbose	0.71875	0.402445546762748	0.2171	5
Prostaglandin D2(PGD2)	0.71875	0.0966676493814241	-0.70037	1
Retinene	0.71875	0.127962860760316	-0.54252	1
UDP-N-acetylglucosamine	0.71875	0.257319337883173	0.79564	1
Kynurenic acid	0.71875	0.235081658473018	-2.3173	1
20-Hydroxyarachidonic acid	0.703125	0.250753550148554	-0.27143	1
Deoxyguanosine	0.703125	0.293323222142805	-1.6392	1
D-Mannose	0.703125	0.137375342348651	0.46837	1
Erucamide	0.703125	0.256430124861752	0.38971	3
Flumequine	0.703125	0.12228726504456	0.66965	1
L-Lysine	0.703125	0.0590099612183612	1.1476	1
Lys-Thr	0.703125	0.320819782177707	0.56161	1
Pro-Ala	0.703125	0.0941569176973616	-0.45477	1
Securinine	0.703125	0.179244194806707	0.74118	1
trans-Vaccenic acid	0.703125	0.311169548562663	0.73922	1
2'-Deoxyinosine 5'-monophosphate	0.703125	0.145732515695497	-1.1617	1
3,4-Dihydroxyphenyl ethanol	0.703125	0.15088505929604	-1.75	1
Acadesine (Drug)	0.703125	0.24518694492338	-0.38605	1
Beta-D-Fructose 6-phosphate	0.703125	0.152709486372686	-0.61058	1
D-Ribose 5-phosphate	0.703125	0.176348930207931	-0.20192	1
Glycerol 3-phosphate	0.703125	0.167705579145187	-0.39683	1
Arg-Arg	0.6875	0.180309364082212	0.49934	1
Cytidine	0.6875	0.215140389392103	-0.7771	1
Diacetyl	0.6875	0.558605172443228	-0.53253	1
Ile-Asp	0.6875	0.0940473995307444	0.58493	1
L-Arginine	0.6875	0.426211885847501	-0.19151	1
Maltopentaose	0.6875	0.164195144434914	-0.62252	1
6-Hydroxynicotinic acid	0.6875	0.219107565472153	-0.85962	1
DL-3-Phenyllactic acid	0.6875	0.172846825646731	0.59036	3
Mesaconic acid	0.6875	0.237153933042453	-1.4702	1
Muramic acid	0.6875	0.116905816249575	0.71748	1
Pelargonic acid	0.6875	0.332039853111736	0.28134	1
1-Stearoyl-sn-glycerol 3-phosphocholine	0.671875	0.120808238703321	-0.66885	1
2'-Deoxyinosine	0.671875	0.216604949828734	-0.61048	1
5-L-Glutamyl-L-alanine	0.671875	0.346004302788767	0.34109	1
Anthranilic acid (Vitamin L1)	0.671875	0.29457759019073	0.5926	1
.beta.-Cyano-L-alanine	0.671875	0.0931237646408011	-0.76747	1
Betaine	0.671875	0.219410661138785	-0.06701	2
D-Alanyl-D-alanine (D-Ala-D-Ala)	0.671875	0.369477968014381	0.34303	1
D-Proline	0.671875	0.161659238929203	0.20906	1
Eicosapentaenoic acid	0.671875	0.254817060198553	-0.44287	1
Glucosamine	0.671875	0.357959413209584	0.34172	1
L-Cystine	0.671875	0.173500388317934	0.2647	1
L-Serine	0.671875	0.198605963364561	0.33578	1
L-Threonine	0.671875	0.105134870778168	0.44134	1
N-Docosanoyl-4-sphingenyl-1-O-phosphorylcholine	0.671875	0.355058121945266	0.25497	1
Deoxyinosine	0.671875	0.259691734305108	-0.62011	1
Guanosine 5'-monophosphate (GMP)	0.671875	0.325056684983496	-0.30673	1
L-Malic acid	0.671875	0.320314230465303	-0.63082	1
Pantetheine	0.671875	0.259368487219561	-0.46787	1
16-Hydroxypalmitic acid	0.65625	0.18248013380175	-0.51233	1
1-Myristoyl-sn-glycero-3-phosphocholine	0.65625	0.114523857349608	-0.35798	4
(3-Carboxypropyl)trimethylammonium cation	0.65625	0.384388044635907	-0.25225	5
4-Pyridoxic acid	0.65625	0.598289329867913	0.25215	1
5-Hydroxyindoleacetate	0.65625	0.49984800488582	-0.37618	1
Acetylcholine	0.65625	0.626814880767813	-0.41714	1
.gamma.-L-Glu-.epsilon.-L-Lys	0.65625	0.182763555518032	0.63952	1
gamma-L-Glutamyl-L-glutamic acid	0.65625	0.390411432973973	0.39337	1
His-Asp	0.65625	0.528845672012549	0.22389	1
Pro-Arg	0.65625	0.239066553018251	-0.42151	1
Pro-Met	0.65625	0.183414384900657	0.5213	1
Prunasin	0.65625	0.437485391185436	0.33634	1
Ser-Lys	0.65625	0.116314402761826	-1.2696	1
Theanine	0.65625	0.283993876757264	0.43455	1
Thr-Ala	0.65625	0.156496058940283	0.38259	1
3-Phosphoserine	0.65625	0.206588633232948	-0.24476	1
Indole-3-carboxylic acid	0.65625	0.329191230191083	-0.32875	1
1-Stearoyl-2-hydroxy-sn-glycero-3-phosphoethanolamine	0.640625	0.776137030698487	0.14226	1
Adenosine	0.640625	0.421351194444276	-0.31164	3
Choline	0.640625	0.4223350924741	-0.19593	1
Flavin adenine dinucleotide (FAD)	0.640625	0.307584034643259	0.25728	1
Folinic acid	0.640625	0.401019956114009	0.27309	1
Glycylproline	0.640625	0.354781819468995	-0.70412	1
His-Gly	0.640625	0.249823108502741	-0.86008	1
His-Phe	0.640625	0.16375091593233	-0.51794	1
L-Histidine	0.640625	0.540612412327867	0.34025	3
L-Kynurenine	0.640625	0.508634232656791	-0.34796	1
L-Pipecolic acid	0.640625	0.145049477092886	-1.5036	1
Lys-Asp	0.640625	0.400885216881241	0.43504	1
Maltotriose	0.640625	0.686693729970613	0.35218	1
NG,NG-dimethyl-L-arginine(ADMA)	0.640625	0.299769152222172	-0.2413	1
Pantothenate	0.640625	0.390945831672632	0.24032	1
Phosphorylcholine	0.640625	0.53489539794319	-0.15826	1
Picolinic acid	0.640625	0.679271188889276	0.035432	1
Pro-Thr	0.640625	0.240884027203491	0.73494	1
Pro-Trp	0.640625	0.961760127313608	0.011741	1
Stearoylcarnitine	0.640625	0.237081005840777	0.4299	1
Val-Ala	0.640625	0.338995077696995	0.27334	1
alpha-D-Glucose 1-phosphate	0.640625	0.338894870580819	0.18149	1
Citrate	0.640625	0.235563579421733	-0.96756	3
D-glucosamine 6-phosphate	0.640625	0.433455069494489	-0.27726	1
Fructose 1-phosphate	0.640625	0.253411354909965	-0.70558	1
Uric acid	0.640625	0.690847768839589	-0.11488	1
1-Palmitoyllysophosphatidylcholine	0.625	0.440668769499979	0.13729	1
Arg-Cys	0.625	0.937845245618349	-0.028269	1
Glycerophosphocholine	0.625	0.588361238031551	-0.17055	4
Guanosine	0.625	0.195863400174096	-0.35943	1
Hypoxanthine	0.625	0.280722638799236	-0.31933	3
N-Acetyl-D-lactosamine	0.625	0.428667539114233	-0.24491	1
Ornithine	0.625	0.295276756378179	-1.0051	1
sn-Glycerol 3-phosphoethanolamine	0.625	0.732609735739751	-0.10144	1
Val-Asp	0.625	0.282185863288912	-0.57903	1
Acetyl phosphate	0.625	0.558394668573181	0.22875	1
Deoxythymidine 5'-phosphate (dTMP)	0.625	0.345087929142971	-0.3086	1
Dihydrothymine	0.625	0.720393314254578	-0.05619	1
L-Norleucine	0.625	0.416625694901778	0.31041	1
Xanthosine	0.625	0.527841450754218	0.17757	1
1-Oleoyl-sn-glycero-3-phosphocholine	0.609375	0.315110374810588	-0.40454	1
1-Palmitoyl-sn-glycero-3-phosphocholine	0.609375	0.394276362474252	0.21556	1
(+-)8,9-DHET	0.609375	0.215523494020875	-0.91939	1
Allopurinol riboside	0.609375	0.30119674458309	-0.33833	1
Arachidonic Acid (peroxide free)	0.609375	0.349385183154283	0.33338	3
Asp-Leu	0.609375	0.25283997196012	0.64758	1
gamma-L-Glutamyl-L-phenylalanine	0.609375	0.25483841752091	0.4468	1
Lys-Cys	0.609375	0.275779929012691	0.37591	1
Lys-Lys	0.609375	0.527169124854118	-0.24233	1
Maltotetraose	0.609375	0.537481460113871	-0.16062	1
N-Acetyl-L-glutamate	0.609375	0.265306972400143	-0.98696	1
Perillyl alcohol	0.609375	0.441295998571981	-0.2668	1
Stachyose	0.609375	0.410911048043401	-0.23596	1
Trigonelline	0.609375	0.293631923895793	-0.69592	1
3-(3-Indolyl)-2-oxopropanoic acid	0.609375	0.261436985271984	-0.5993	1
Glutaric acid	0.609375	0.705609527914658	0.15281	1
D-Mannose-6-phosphate	0.59375	0.963812447288976	-0.019913	1
Glutaraldehyde	0.59375	0.449076839456542	-0.25978	1
Gly-Glu	0.59375	0.341382618951396	0.37838	1
Isopentenyladenosine	0.59375	0.759479627210719	-0.1173	1
Leu-Val	0.59375	0.449125345366268	-0.78999	1
Lys-Phe	0.59375	0.537804214980124	0.25768	1
Pro-Gly	0.59375	0.820982017807882	0.076736	1
Pro-Val	0.59375	0.63228194025223	-0.11561	1
Cellobiose	0.59375	0.299878931993481	-0.23361	1
Dihydroxyacetone phosphate	0.59375	0.507597962958702	0.1358	1
D-Lactose	0.59375	0.495397151378308	0.091875	1
Inosine 5'-monophosphate (IMP)	0.59375	0.373427066792385	-0.32685	1
Ribothymidine	0.59375	0.347843766158919	-0.52486	1
15-Deoxy-delta-12,14-PGJ2	0.578125	0.712177159016566	0.12149	3
2'-Deoxyadenosine 5'-monophosphate (dAMP)	0.578125	0.558640438669895	0.27127	1
Adenosine 3',5'-cyclic phosphate (cAMP)	0.578125	0.417835641977566	0.21324	1
Arg-Ala	0.578125	0.557417844882449	-0.26612	1
Arg-Phe	0.578125	0.385622932375193	-0.48082	1
Deoxyadenosine	0.578125	0.325666622591237	-0.56836	5
Dimethyl sulfone	0.578125	0.403902506846681	-0.02982	1
Pro-Asn	0.578125	0.111466426856171	-1.1769	1
Riboflavin	0.578125	0.878987378801338	-0.033113	1
S-Adenosylmethionine	0.578125	0.464671861489144	0.25723	1
Tyr-Arg	0.578125	0.900377768142241	-0.038925	1
Phosphocreatine	0.578125	0.376204252025092	0.2287	1
Sucrose	0.578125	0.707364339734331	-0.16876	1
Uridine 5'-monophosphate (UMP)	0.578125	0.795571960900821	0.10198	1
1-Stearoyl-2-hydroxy-sn-glycero-3-phosphocholine	0.5625	0.508421777453281	-0.1908	1
3-Hydroxykynurenine	0.5625	0.832866898388795	0.050745	1
Betaine aldehyde	0.5625	0.8484248961858	0.045296	1
EDTA	0.5625	0.594542168628869	-0.074449	1
Glu-Ser	0.5625	0.334967303307294	0.32397	1
Ile-Thr	0.5625	0.435456507851605	-0.69162	1
Isomaltose	0.5625	0.441325155073415	-0.36258	1
L-Carnitine	0.5625	0.708445078917051	-0.06432	4
Linoleic acid	0.5625	0.836953637516026	0.060731	1
L-Proline	0.5625	0.725304238648689	-0.10029	3
Lys-Pro	0.5625	0.588267108424609	-0.19399	1
N-Formylmethionine	0.5625	0.68177035566126	0.15342	1
Nicotinate	0.5625	0.852330569730487	-0.021327	1
Oleic acid	0.5625	0.654254697773114	-0.22643	1
Phe-Ala	0.5625	0.418445555381611	0.50155	1
Phe-Val	0.5625	0.975554898506266	0.012529	1
D-Sorbitol	0.5625	0.6714783230911	0.17158	1
Flavin mononucleotide (FMN)	0.5625	0.323081752970359	0.45446	1
myo-Inositol	0.5625	0.968870095891196	0.0074978	1
Prephenate	0.5625	0.912969575506863	-0.041354	1
Traumatic Acid	0.5625	0.519047120158058	0.20447	1
Acetylcarnitine	0.546875	0.306477115652321	-0.2933	1
Dimethylallyl pyrophosphate	0.546875	0.834763259930774	-0.13488	1
Ile-Glu	0.546875	0.606497810461702	-0.084975	1
L-Phenylalanine	0.546875	0.776290755321444	0.11959	1
L-Saccharopine	0.546875	0.378357947143411	-0.64057	1
N6-Methyl-L-lysine	0.546875	0.430859806413967	-0.23668	1
Nicotinamide	0.546875	0.652296769377116	-0.1645	1
Val-Ser	0.546875	0.645839932802796	-0.17175	1
Xanthine	0.546875	0.620110456167377	0.29899	1
Xanthurenic acid	0.546875	0.845701885650253	0.052582	1
ketoisocaproic acid	0.546875	0.848715978582008	0.033971	4
p-Cresol	0.546875	0.646868538001454	-0.23218	1
4-Guanidinobutyric acid	0.53125	0.640964832244735	-0.21419	3
alpha-Linolenic acid	0.53125	0.648787986207378	-0.13584	3
Decanoyl-L-carnitine	0.53125	0.766867322164964	-0.14984	1
D-Pipecolinic acid	0.53125	0.837880157523026	-0.04427	3
Glu-Pro	0.53125	0.881294751324221	-0.053611	1
Phe-Pro	0.53125	0.98358697181458	0.0067593	1
S-Methyl-5'-thioadenosine	0.53125	0.512049883732473	-0.27163	1
Stearidonic Acid	0.53125	0.898077367284488	-0.062242	3
Uridine 5'-diphosphate (UDP)	0.53125	0.623595974145687	0.30991	1
alpha-D-Galactose 1-phosphate	0.53125	0.953523231978546	0.017053	1
Uridine	0.53125	0.510279926368282	-0.21538	1
3-methylcytidine	0.515625	0.865855585602518	0.044047	1
cis-9-Palmitoleic acid	0.515625	0.959527585701835	-0.015241	1
D-Glucose 6-phosphate	0.515625	0.443295793654319	-0.41073	1
gamma-L-Glutamyl-L-valine	0.515625	0.717873498598069	0.1106	1
L-Carnosine	0.515625	0.995764561411701	-0.0025339	1
Lumichrome	0.515625	0.54995916886538	0.21358	1
(-)-Tylocrebrine	0.515625	0.364474025678123	-0.60183	1
2-Methylbenzoic acid	0.515625	0.964786158126837	0.0089131	1
Acetyl-DL-Valine	0.515625	0.953293884465905	0.020933	1
ADP	0.515625	0.75430137484213	0.079001	1
Monomethyl glutaric acid	0.515625	0.981917778230579	0.0080112	1
S-Nitroso-L-glutathione	0.515625	0.453546176955497	-0.33524	1
5-Methylcytidine	0.5	0.985414038363605	0.0040575	1
Adenine	0.5	0.822475955367509	0.11381	4
Adenosine monophosphate (AMP)	0.5	0.890937092652203	-0.036136	1
Ile-Pro	0.5	0.87084841328644	0.067702	1
Ile-Tyr	0.5	0.811057564594845	0.06251	1
L-Tyrosine	0.5	0.924977103750741	-0.044376	1
Pseudouridine	0.5	0.480554283583055	-0.34241	1
Thiamine	0.5	0.612278296978577	0.22677	1
D-gluconate	0.5	0.952512926832917	0.021452	1
D-Tagatose	0.5	0.919182483410614	-0.011991	1
